# Supplementary material for: When did mammoths go extinct?
Source: Nature. 2022 Nov 30;612(7938):E1–3. doi: 10.1038/s41586-022-05416-3 (PMC9712083; doi:10.1038/s41586-022-05416-3)
Supplement: Supplementary file 3 — Durations that bones persist on landscapes around the world. [file 41586_2022_5416_MOESM3_ESM.xlsx]

## Sheet: Supplemental Dataset
Region/Location	Catalogue Number/Sample name	Carbon date	1-sigma error	Median calibrated date (years before present)	1-sigma error (calibrated years before present)	Collection year	Collection year (explanation)	Postmortem duration	Lab reference	Radiocarbon type	Bone exposure history (notes)	"Never buried" vs "potentially never buried"	Reference	Lat	Long	Temp.1km	Method
Yellowstone National Park	T01-17-07 14	140	35	132	83	2007	Collection year	189	CAMS140927	AMS	Found exposed on landscape	Never buried	This study	44.9704	-110.44	1.69083	1 km buffer
Arctic National Wildlife Refuge	UAMES 52867	2980	20	3157	46	2018	Collection year	3225	UCIAMS227596	AMS	Found exposed on landscape, previous burial and subsiquent exhumation at some point cannot be ruled out	potentially never buried	This study	69.744	-145.284	-10.566	1 km buffer
Arctic National Wildlife Refuge	UAMES 52868	1325	15	1273	42	2018	Collection year	1341	UCIAMS227591	AMS	Found largely exposed on landscape, partially buried	Never buried	This study	69.8224	-142.314	-10.8926	1 km buffer
Ellesmere Island	Cape Herschel antler	2030	50	1971	73	1988	Collection year	2009	TO-2019	AMS	Found exposed on landscape	Never buried	Sutcliffe and Blake, 2000	78.5853	-74.6339	-13.7706	1 km buffer
Amboseli National Park, Kenya	Amboseli	35*		35		The estimate from Amboseli is based on field observations of bone decomposition		35			Found exposed on landscape	Never buried	Beherensmeyer 1978	-2.64319	37.2413	21.8143	1 km buffer
Svalbard, Norway	R1 NW Spitsbergen	1545	10	1402	31	2015	mean year of fieldwork (2013-2016)	1467	TRa-10913	AMS	Found exposed on landscape	Never buried	Le Moullec et al. 2019	Exact location not avaialble	---	-8.68278	Regional median (R1 NW Spitsbergen as defined in Le Moullec et al. 2019)
Antarctica	CRS-7	4950	180	5702	211	2018**	manuscript submission date	5770	OS-68029	AMS	Found exposed on landscape	Never buried	Koch et al. 2019	-77.0382	163.163	-16.4719	1 km buffer
Greenland	ZMK Bronlund Djord	7980	115	8835	163	1984	Publication year	8869	K3865	Conventional	Found exposed on landscape, previous burial and subsiquent exhumation at some point cannot be ruled out	potentially never buried	Meldgaard 1986 (reported on Knuth 1984)	82.1***	-30***	-20.0106	Transect across the Bronlund Fjord
Antarctica	MCZ 49641	5650	150	6458	165	1959	mean year of fieldwork (1957-1961)	6467	L-627	Conventional	Found largely exposed on landscape, recently (?) uncovered from glacier	potentially never buried	Koch et al. 2019 (as reported in Nichols 1968, Olson and Broecker 1961)	-77.438	163.778	-17.2679	1 km buffer
* Radiocarbon dated bones are not available from Amboseli National Park, Kenya. This estiate is based on repeated study of specimens through time (Behrensmeyer and Miller 2012)
** 2018 is the date of submission, but funding supporting this work range from 2009 to 2017
*** Latitude and longitude correspond to mouth of Bronlund Fjord. Temperature was estimated using a transect from this location to 82.19000N, 37.717712W
Radiocarbon lab numbers
CAMS - Center for Accelerator Mass Spectrometry (Lawrence Livermore)
K - National Museum of Copenhagen
L - Lamont
OS - National Ocean Sciences AMS laboratory
TO - University of Toronto
TRa - Norwegian University of Science and Technology National Laboratory of Age Determination
UCIAMS - University of California Irvine Keck-CCAMS facility
Museum abbreviation
MCZ - Museum of Comparative Zoology
UAMES - University of Alaska Museum, Earth Sciences
ZMK - Zoologisk Museum, København
References
Behrensmeyer, A. K. & Miller, J. H. Building links between ecology and paleontology using taphonomic studies of recent vertebrate communities. in Paleontology in ecology and conservation (ed. Louys, J.) 69–91 (Springer, 2012).
Sutcliffe, A. J. & Blake, W. Biological activity on a decaying caribou antler at Cape Herschel, Ellesmere Island, Nunavut, high Arctic Canada. Polar Record 233–246 (2000).
Le Moullec, M., Pedersen, Å. Ø., Stien, A., Rosvold, J. & Hansen, B. B. A century of conservation: The ongoing recovery of Svalbard reindeer. Jour. Wild. Mgmt. 83, 1676–1686 (2019).
Meldgaard, M. The Greenland caribou - zoogeography, taxonomy, and population dynamics. Meddelelser om Gronland 20, 1–89 (1986).
Koch, P. L. et al. Mummified and skeletal southern elephant seals ( Mirounga leonina ) from the Victoria Land Coast, Ross Sea, Antarctica. Mar Mam Sci 35, 934–956 (2019).
Nichols, R. Coastal Geomorphology, McMurdo Sound, Antarctica. J. Glaciol. 7, 449–478 (1968).
Olson, E. A. & Broecker, W. S. Lamont Natural Radiocarbon Measurements VII. Radiocarbon 3, 141–175 (1961).
