# Supplementary material for: When did mammoths go extinct?
Source: Nature. 2022 Nov 30;612(7938):E1–3. doi: 10.1038/s41586-022-05416-3 (PMC9712083; doi:10.1038/s41586-022-05416-3)
Supplement: Supplementary file 4 — Estimated MATs for eDNA occurrences that are more recent than the last mammoth fossil. eDNA occurrences from Wang et al.1. Includes estimated MAT for Wrangel Island. [file 41586_2022_5416_MOESM4_ESM.csv]

Sample.ID	Age	Region	Site	Site.abbreviation	Lat.	Long.	Sedimentological.context	Depositional setting	Chronology	Age.depth.modeling	Estimated temperature	Buffer (in km) for estimating temperature
tm4_8	3.93	Northwest and central Siberia	Luktakh River, site 10, Taimyr Peninsula, Russia	LUR10	73.1565	93.4072	A 14 m high river section, the lower part (c. 10 m) exposing ripple and planar parallel-laminated sand with numerous erosional trough unconformities, interpreted as fluvial point-bar deposits, while the upper part (c. 4 m) is very well-sorted planar parallel-laminated medium sand, interpreted as an aeolian deposit. There is a spectacular occurrence of upright standing Larix tree trunks at c. 8-9 …	Fluvial	The fluvial sediments succession was dated by OSL (n=2) and radiocarbon (n=2) to between 5.2 and 3.9 (cal) ka BP (Holocene Northgrippian to Meghalayan), while the overlying aeolian deposits goes into recent time as suggested both from radiocarbon age of macrofossils (175 cal yr BP) and sand OSL age (87 yr BP) close to the top of the deposit. The Larix horizon coincide with the radiocarbon date at…	FALSE	-13.32167	1
tm6_8	6.58	Northwest and central Siberia	Khatanga site 1, Taimyr Peninsula, Russia	KS1	72.0967	102.3281	An c. 5 m high river section, showing laminated silt and sand with Larix trunks standing in upright position; interpreted as fluvial sediment.	Fluvial	Five samples from depth of 0.9-4 m were used in this study. OSL datings (n=5) at base and top give ages between 6.7 and 3.3 ka BP (Holocene). A linear model was built to estimate the ages of the 3 samples in between.	TRUE	-13.35467	1
cr2_26	7.32	Northeast Siberia	Buor Kaya 3, Yana Bay, Rusia	BK3	71.9056	132.7853	Thermokarst lake sediments	Thermokarst lake	Radiocarbon datings (n=4) on all subsamples give an age frame from 7.7 to 6.7 cal ka BP.	FALSE	-15.27724	1
tm4_4	7.78	Northwest and central Siberia	Bol'shaya Balaknya River, site 7, Taimyr Peninsula, Russia	BBR7	73.5168	101.0089	A 3 m high river section exposing laminated silt and sand, interbedded with thin sand beds with content of organic matter. The sediment succession is interpreted as fluvial in origin.	Fluvial	Radiocarbon ages on wood and plant macrofossils (n= 7) give an age frame between 7.9 and 7.4 cal ka BP within the fluvial sediment succession.	TRUE	-14.335	1
cr9_2	7.81	Northeast Siberia	Dolgoe Ozero, Lena River, Russia	DO	71.8667	127.0667	A lake core drilled approximately 70 km northwest of Tiksi Bay on the west bank of the Lena River, about 50 km upstream of its delta. The active layer is c. 20-30 cm deep. Ten samples from 124.5 to 219 cm were subsampled for this study.	Lake	Radiocarbon on aquctic moss and wood (n=9) yielded an age frame between 14.2 to 1.7 cal ka BP, supported by 3 more OSL dates.	TRUE	-13.0435	1
tm4_3	7.81	Northwest and central Siberia	Bol'shaya Balaknya River, site 7, Taimyr Peninsula, Russia	BBR7	73.5168	101.0089	A 3 m high river section exposing laminated silt and sand, interbedded with thin sand beds with content of organic matter. The sediment succession is interpreted as fluvial in origin.	Fluvial	Radiocarbon ages on wood and plant macrofossils (n= 7) give an age frame between 7.9 and 7.4 cal ka BP within the fluvial sediment succession.	TRUE	-14.335	1
tm9_4	8.15	Northeast Siberia	Buor Kaya 2, Yana Bay, Russia	BK2	72.0028	132.8336	Thermokarst lake sediments	Thermokarst lake	Radiocarbon datings (n=5) on all subsamples give an age frame from 11.2 to 0.6 cal ka BP, and with a base sample dated to 50.0 ka BP.	FALSE	-15.21771	5
ar5_23	8.61	North America	Stevens Village 1, Alaska, USA	SV1	65.9833	-148.95	An c. 14 m high river-cut section along the Yukon River, exposing c. 3 m of fluvial cross-bedded sand, overlain by c. 12 m of locally derived aeolian loess, the latter interbedded with ≥7 buried paleosoils; no ground ice.	Fluvial/floodplain	Organic remains (aeolian sediment) were radiocarbon dated (n=7) to between 11.6 and 7.9 cal ka BP, i.e. early Holocene.	TRUE	-4.119667	1
ar3_30	9.37	North America	Ross Mine, Yukon, Canada	RS	63.69	-138.58	A peat profile consists 3 uits. Two samples from top section of the bottom unit (U1) and 8 samples from the top unit (U3) were subsampled for this study.	Floodplain	Terrestrial plant remains were radiocarbon dated (n=5). The top section of U1 was dated to 15.3 cal ka BP. Four datings from U3 give an age frame between 9.5-8.0 cal ka BP.	TRUE	-4.917833	1
cr8_30	9.63	Northeast Siberia	Pleistocene Park, Kolyma, Russia	PP	68.4992	162.4068	A 13.25 m height permofrost profile, with a transition at c. 7.9 m from the lower silt section to the upper sandy section. A hiatus likely happened between the two sections.	Floodplain	Subsamples were taken from 1.2 m to 13.2 m. Radiocarbon datings on bulk sediments (n=2) of the lower section give 43.9 cal ka BP at 13.2 m, and 40.9 cal ka BP at 10.1 m. A linear model was built based on these 2 ages to estimate the ages of the other 3 subsamples in the lower section. Radiocarbon datings on plant macrofossils (n=3) of the upper section giving a age frame between 9.9 and 6.2 cal k…	TRUE	-12.96367	1
ar1_5	9.65	Northwest and central Siberia	Bol'shaya Balaknya River, site 1, Taimyr Peninsula, Russia	BBR1	72.5397	100.4312	A 5.5 m high river section exposing laminated sand and silt, interbedded with peat; sediment succession interpreted as fluvial point-bar deposits. River beach littered with bones of mammoth, bison, muskox.	Fluvial	Basal part dated to 16.5 ka with OSL; organic remains (peat and wood) were radiocarbon dated to 9.6 (+2.8 m) and 9.1 (+3.5 m) cal ka BP.	FALSE	-13.60092	1
cr8_31	9.72	Northeast Siberia	Pleistocene Park, Kolyma, Russia	PP	68.4992	162.4068	A 13.25 m height permofrost profile, with a transition at c. 7.9 m from the lower silt section to the upper sandy section. A hiatus likely happened between the two sections.	Floodplain	Subsamples were taken from 1.2 m to 13.2 m. Radiocarbon datings on bulk sediments (n=2) of the lower section give 43.9 cal ka BP at 13.2 m, and 40.9 cal ka BP at 10.1 m. A linear model was built based on these 2 ages to estimate the ages of the other 3 subsamples in the lower section. Radiocarbon datings on plant macrofossils (n=3) of the upper section giving a age frame between 9.9 and 6.2 cal k…	TRUE	-12.96367	1
cr8_33	9.82	Northeast Siberia	Pleistocene Park, Kolyma, Russia	PP	68.4992	162.4068	A 13.25 m height permofrost profile, with a transition at c. 7.9 m from the lower silt section to the upper sandy section. A hiatus likely happened between the two sections.	Floodplain	Subsamples were taken from 1.2 m to 13.2 m. Radiocarbon datings on bulk sediments (n=2) of the lower section give 43.9 cal ka BP at 13.2 m, and 40.9 cal ka BP at 10.1 m. A linear model was built based on these 2 ages to estimate the ages of the other 3 subsamples in the lower section. Radiocarbon datings on plant macrofossils (n=3) of the upper section giving a age frame between 9.9 and 6.2 cal k…	TRUE	-12.96367	1
cr8_34	9.91	Northeast Siberia	Pleistocene Park, Kolyma, Russia	PP	68.4992	162.4068	A 13.25 m height permofrost profile, with a transition at c. 7.9 m from the lower silt section to the upper sandy section. A hiatus likely happened between the two sections.	Floodplain	Subsamples were taken from 1.2 m to 13.2 m. Radiocarbon datings on bulk sediments (n=2) of the lower section give 43.9 cal ka BP at 13.2 m, and 40.9 cal ka BP at 10.1 m. A linear model was built based on these 2 ages to estimate the ages of the other 3 subsamples in the lower section. Radiocarbon datings on plant macrofossils (n=3) of the upper section giving a age frame between 9.9 and 6.2 cal k…	TRUE	-12.96367	1
ar2_12	10.27	Northeast Siberia	Anadyr Coast, Chukotka, Russia	AC	64.7352	177.3073	Peat sedimentary profile	Bog	Four samples were radiocarbon dated, giving an age frame between 16.9 to 8.1 cal ka BP.	FALSE	-7.585294	1
cr9_10	10.38	Northeast Siberia	Dolgoe Ozero, Lena River, Russia	DO	71.8667	127.0667	A lake core drilled approximately 70 km northwest of Tiksi Bay on the west bank of the Lena River, about 50 km upstream of its delta. The active layer is c. 20-30 cm deep. Ten samples from 124.5 to 219 cm were subsampled for this study.	Lake	Radiocarbon on aquctic moss and wood (n=9) yielded an age frame between 14.2 to 1.7 cal ka BP, supported by 3 more OSL dates.	TRUE	-13.0435	1
cr2_23	10.55	Northeast Siberia	Buor Kaya 2, Yana Bay, Russia	BK2	72.0028	132.8336	Thermokarst lake sediments	Thermokarst lake	Radiocarbon datings (n=5) on all subsamples give an age frame from 11.2 to 0.6 cal ka BP, and with a base sample dated to 50.0 ka BP.	FALSE	-15.21771	5
tm3_5	10.55	Northwest and central Siberia	Bol'shaya Balaknya River, site 9, Taimyr Peninsula, Russia	BBR9	73.6481	102.0177	A 20 m high river section of which only the upper 5 m was investigated, exposing an ice-complex sediment succession with organic-rich silt and fine sand with syngenetic horizontal layers of ice and vertical ice wedges.	Fluvial	Radiocarbon ages (n=11) on wood fragments (twigs) range between 18.7 and 7.2 cal ka BP (MIS 2 and into the Holocene).	TRUE	-14.46942	1
ar2_14	10.99	North America	Stevens Village 2, Alaska, USA	SV2	65.9833	-148.95	See above, SV1	Fluvial/floodplain	Organic remains (aeolian sediment) were radiocarbon dated (n=8) to between 11.7 and 7.9 cal ka BP, i.e. early Holocene.	FALSE	-4.119667	1
ar2_17	11.03	North America	Stevens Village 2, Alaska, USA	SV2	65.9833	-148.95	See above, SV1	Fluvial/floodplain	Organic remains (aeolian sediment) were radiocarbon dated (n=8) to between 11.7 and 7.9 cal ka BP, i.e. early Holocene.	FALSE	-4.119667	1
cr2_22	11.16	Northeast Siberia	Buor Kaya 2, Yana Bay, Russia	BK2	72.0028	132.8336	Thermokarst lake sediments	Thermokarst lake	Radiocarbon datings (n=5) on all subsamples give an age frame from 11.2 to 0.6 cal ka BP, and with a base sample dated to 50.0 ka BP.	FALSE	-15.21771	5
tm9_5	11.16	Northeast Siberia	Buor Kaya 2, Yana Bay, Russia	BK2	72.0028	132.8336	Thermokarst lake sediments	Thermokarst lake	Radiocarbon datings (n=5) on all subsamples give an age frame from 11.2 to 0.6 cal ka BP, and with a base sample dated to 50.0 ka BP.	FALSE	-15.21771	5
ar2_18	11.71	North America	Stevens Village 2, Alaska, USA	SV2	65.9833	-148.95	See above, SV1	Fluvial/floodplain	Organic remains (aeolian sediment) were radiocarbon dated (n=8) to between 11.7 and 7.9 cal ka BP, i.e. early Holocene.	FALSE	-4.119667	1
cr5_9	12.33	Northeast Siberia	Kon’kovaya, Kolyma, Russia	KK	69.3833	158.4667	See above, same batch with site CAS (NO. 4).	Fluvial-lacusterine	One sample dataed by radiocarbon gives 12.3 cal ka BP.	FALSE	-13.778501	1
ar3_11	12.33	North America	Purgatory Site, Alaska, USA	PS	66.2333	-148.2667	A 60 cm depth profile exposing loess sediment and paleosoil horizons.	Floodplain	Terrestrial plant remains from different depth were radiocarbon dated (n=5), all giving 12.3-12.8 cal ka BP. The mean (12.5 ka BP) of these 5 ages was therfore assigned to undated samples within the section. OSL datings on the top 2 samples yielded 10.6 and 8.4 ka BP.	FALSE	-4.265833	1
ar3_10	12.53	North America	Purgatory Site, Alaska, USA	PS	66.2333	-148.2667	A 60 cm depth profile exposing loess sediment and paleosoil horizons.	Floodplain	Terrestrial plant remains from different depth were radiocarbon dated (n=5), all giving 12.3-12.8 cal ka BP. The mean (12.5 ka BP) of these 5 ages was therfore assigned to undated samples within the section. OSL datings on the top 2 samples yielded 10.6 and 8.4 ka BP.	FALSE	-4.265833	1
ar3_18	12.63	North America	Purgatory Site, Alaska, USA	PS	66.2333	-148.2667	A 60 cm depth profile exposing loess sediment and paleosoil horizons.	Floodplain	Terrestrial plant remains from different depth were radiocarbon dated (n=5), all giving 12.3-12.8 cal ka BP. The mean (12.5 ka BP) of these 5 ages was therfore assigned to undated samples within the section. OSL datings on the top 2 samples yielded 10.6 and 8.4 ka BP.	FALSE	-4.265833	1
		Wrangel Island									-12.16979	Entire island
