# Supplementary material for: When did mammoths go extinct?
Source: Nature. 2022 Nov 30;612(7938):E1–3. doi: 10.1038/s41586-022-05416-3 (PMC9712083; doi:10.1038/s41586-022-05416-3)
Supplement: Supplementary file 5 — Time series of mammoth fossils from northern North America. [file 41586_2022_5416_MOESM5_ESM.xlsx]

## Sheet: Mammoth North America calibrate
Mammal	14C Lab No.	Museum/Sample No.	Site	Region	Lat	Long	Reported 14C Date	Error	Median calibrated date	Material	Note(s)	Harvested from
Mammuthus primigenius	Beta-13811	-	Trail Creek Caves	Seward Peninsula	65.26	-166.35	11360	100	13247	Collagen - scapula		Monteath et al 2021
Mammuthus primigenius	AA-22573	AK: A-1011	Galena	Central Alaska	64.75	-156.84	11500	160	13373	Collagen - molar		Monteath et al 2021
Mammuthus primigenius	AA-17601	-	Broken Mammoth	Central Alaska	64.27	-146.12	11540	140	13405	Collagen - tusk		Monteath et al 2021
Mammuthus primigenius	BETA-465549	-	Shaw Creek	Central Alaska	-	-	11600	30	13468	Collagen - tusk	Ivory rod	Monteath et al 2021
Mammuthus primigenius	D-AMS-16636	-	Shaw Creek	Central Alaska	-	-	11827	34	13684	Collagen - tusk		Monteath et al 2021
Mammuthus primigenius	AA-17559	NMC: 36259	Dawson area	Yukon Interior	64.06	-139.43	11860	120	13720	Collagen - molar		Monteath et al 2021
Mammuthus primigenius	AA-26006	UNM: 6648	Cape Lisborn	North Slope	68.87	-166.2	11910	130	13781	Collagen - molar		Monteath et al 2021
Mammuthus primigenius	AA-17562	NMC: 777	YT 1915	Yukon Interior	-	-	11990	130	13876	Collagen		Monteath et al 2021
Mammuthus primigenius	CAMS-17045	NSRL-2001	Swan Point	Central Alaska	64.25	-145.83	12060	70	13926	Collagen - tusk		Monteath et al 2021
Mammuthus primigenius	AA-74251	-	Swan Point	Central Alaska	64.25	-145.83	12050	120	13931	Collagen - tusk		Monteath et al 2021
Mammuthus primigenius	AA-74250	-	Swan Point	Central Alaska	64.25	-145.83	12110	120	14005	Collagen - molar		Monteath et al 2021
Mammuthus primigenius	AA-14940	AMNH: AM-6675	Goldstream	Central Alaska	65.57	-148.39	12123	88	14008	Collagen - molar		Monteath et al 2021
Mammuthus primigenius	Beta-365062	-	Swan Point	Central Alaska	64.25	-145.83	12170	50	14074	Collagen - tusk		Monteath et al 2021
Mammuthus primigenius	BETA-465550	-	Shaw Creek	Central Alaska	-	-	12200	40	14101	Collagen - tusk	Duplicate date (D-AMS-18572)	Monteath et al 2021
Mammuthus primigenius	AA-17614	-	Ikpikpuk River	North Slope	70.82	-154.3	12190	130	14154	Collagen - molar		Monteath et al 2021
Mammuthus primigenius	AA-77015	-	Kotzebue Sound	Central Alaska	66.9	-162.59	12300	70	14286	Mammoth dung		Monteath et al 2021
Mammuthus primigenius	Beta-329841	-	KTZ-00345	Seward Peninsula	-	-	12330	50	14327	Collagen - tooth		Monteath et al 2021
Mammuthus primigenius	AA-14938	AMNH: AM-11	Cleary Creel	Central Alaska	65.12	-147.53	12337	108	14430	Collagen - molar		Monteath et al 2021
Mammuthus primigenius	Beta-331336	-	KTZ-00345	Seward Peninsula	-	-	12430	50	14569	Collagen - vertebra		Monteath et al 2021
Mammuthus primigenius	AA-14860	AMNH: AM-1375	Engineer Creek	Central Alaska	64.95	-147.63	12429	178	14595	Collagen - molar		Monteath et al 2021
Mammuthus primigenius	AA-26017	UNM: 6558	Cape Prince Wales	Seward Peninsula	65.6	-168.08	12440	130	14602	Collagen - molar		Monteath et al 2021
Mammuthus primigenius	AA-14916	AMNH: AM-470	Cleary Creel	Central Alaska	65.12	-147.53	12476	81	14652	Collagen - molar		Monteath et al 2021
Mammuthus primigenius	AA-14954	AK: 204-V-1	Ikpikpuk River	North Slope	70.82	-154.3	12490	170	14672	Collagen - molar		Monteath et al 2021
Mammuthus primigenius	AA-98488	-	Swan Point	Central Alaska	64.25	-145.83	12500	150	14684	Collagen - tusk		Monteath et al 2021
Mammuthus primigenius	AA-14357	AMNH: AM-13752	Escholtz Bay	Seward Peninsula	66.31	-161.32	12508	145	14695	Collagen - molar		Monteath et al 2021
Mammuthus primigenius	AA-14880	AMNH: AM-6677	Goldstream	Central Alaska	65.57	-148.39	12576	147	14853	Collagen - molar		Monteath et al 2021
Mammuthus primigenius	Beta-226405/CAMS-131222		Anaktuvuk Pass	Brooks Range	68.1	-151.8	12585	75	14956	Collagen - tusk		Monteath et al 2021
Mammuthus primigenius	AA-14888	AMNH: AM-1208	Sullivan Creek	Central Alaska	65.17	-151	12677	142	15068	Collagen - molar		Monteath et al 2021
Mammuthus primigenius	CRNL-1220	-	Bluefish Cave	North Yukon	67.13	-140.78	12845	250	15307	Collagen - tibia		Monteath et al 2021
Mammuthus primigenius	AA-14907	AMNH: AM-10412	Goldstream	Central Alaska	65.57	-148.39	12884	124	15404	Collagen - molar		Monteath et al 2021
Mammuthus primigenius	AA-14947	AK: 201-V-2	Goldstream	Central Alaska	65.57	-148.39	13060	150	15645	Collagen - molar		Monteath et al 2021
Mammuthus primigenius	AA-14925	AMNH: AM-1287	40 mi	Central Alaska	64.44	-142.15	13226	85	15884	Collagen - molar		Monteath et al 2021
Mammuthus primigenius	Beta-79835/CAMS-18416	-	CRH-149	North Yukon	68.2	-139.35	13250	70	15914	Right radius		Monteath et al 2021
Mammuthus primigenius	AA-14949	AK: 130-V-1	St. Lawrence Island	St. Lawrence Island	63.5	-170.45	13250	170	15921	Collagen - molar		Monteath et al 2021
Mammuthus primigenius	AA-26028	UNM: 11997	Point Hope	North Slope	68.35	-166.81	13290	140	15977	Collagen - molar		Monteath et al 2021
Mammuthus primigenius	AA-14346	AMNH: AM Kukulik3	St. Lawrence Island	St. Lawrence Island	63.5	-170.45	13315	201	16015	Collagen - bone		Monteath et al 2021
Mammuthus primigenius	DIC-2130	-	Teklanika River	Central Alaska	-	-	13340	115	16046	Collagen - bone		Monteath et al 2021
Mammuthus primigenius	AA-14867	AMNH: AM-4953	Goldstream	Central Alaska	65.57	-148.39	13339	150	16046	Collagen - molar		Monteath et al 2021
Mammuthus primigenius	AA-14944	-	Chena	Central Alaska	64.83	-147	13380	88	16103	Collagen - molar		Monteath et al 2021
Mammuthus primigenius	AA-14883	AMNH: AM-1021	Ester Creek	Central Alaska	64.84	-147.96	13410	152	16146	Collagen - molar		Monteath et al 2021
Mammuthus primigenius	AA-14934	AMNH: AM-24	Cleary Creel	Central Alaska	65.12	-147.53	13436	87	16181	Collagen - molar		Monteath et al 2021
Mammuthus primigenius	CRNL-1218	CRH-87	Old Crow River	North Yukon	68.13	-139.95	13415	390	16160	Collagen - bone		Monteath et al 2021
Mammuthus primigenius	QL-1365	-	Teklanika River	Central Alaska	63.58	-149.5	13500	100	16275	Collagen - vertebra		Monteath et al 2021
Mammuthus primigenius	Beta-35841	-	Cave B	Seward Peninsula	65.26	-166.35	13570	120	16386	Collagen - bone		Monteath et al 2021
Mammuthus primigenius	AA-14889	AMNH: AM-3187	Dome Creek	Central Alaska	64.39	-141.26	13661	156	16530	Collagen - molar		Monteath et al 2021
Mammuthus primigenius	Beta-258436	-	Trail Creek Caves	Seward Peninsula	65.8	-163.22	13770	60	16700	Vertebra		Monteath et al 2021
Mammuthus primigenius	AA-25999	UNM: 11704	Ruby	Central Alaska	64.74	-155.49	13690	190	16571	Collagen - bone		Monteath et al 2021
Mammuthus primigenius	Beta-29166	-	Porcupine River Cave	Central Alaska	66.9	-142.5	13725	110	16627	Collagen - bone		Monteath et al 2021
Mammuthus primigenius	Beta-13867	CMN: 43522	Old Crow River	North Yukon	67.57	-139.83	13900	340	16845	Collagen - limb bone		Monteath et al 2021
Mammuthus primigenius	RIDDL-559	-	Bluefish Cave	North Yukon	67.13	-140.78	13940	160	16914	Collagen - humerus		Monteath et al 2021
Mammuthus primigenius	Beta-258437	-	Trail Creek Caves	Seward Peninsula	65.8	-163.22	13940	70	16945	Scapula		Monteath et al 2021
Mammuthus primigenius	AA-14895	AMNH: AM-500	Fairbanks Creek	Central Alaska	65.07	-147.17	14023	98	17059	Collagen - molar		Monteath et al 2021
Mammuthus primigenius	Beta-283246	KIK10- SK	Kikiakrorak River	North Slope	69.99	-151.62	14070	60	17135	Cranium		Monteath et al 2021
Mammuthus primigenius	AA-14892	AMNH: AM-504	Cleary Creel	Central Alaska	65.12	-147.53	14093	163	17142	Collagen - molar		Monteath et al 2021
Mammuthus primigenius	AA-14900	AMNH: AM-1419	Ester Creek	Central Alaska	64.84	-147.96	14115	88	17184	Collagen - molar		Monteath et al 2021
Mammuthus primigenius	Beta-20027	-	Trail Creek Cave B	Seward Peninsula	65.8	-163.2	14270	950	17208	Collagen - vertebra		Monteath et al 2021
Mammuthus primigenius	AA-26033	UNM: 16502	Escholtz Bay	Seward Peninsula	66.31	-161.32	14260	160	17363	Collagen - bone		Monteath et al 2021
Mammuthus primigenius	AA-26002	UNM: 11581	Ruby	Central Alaska	64.74	-155.49	14300	170	17432	Collagen - bone		Monteath et al 2021
Mammuthus primigenius	AA-14919	AMNH: AM-1006	Dome Creek	Central Alaska	64.39	-141.26	14372	92	17538	Collagen - molar		Monteath et al 2021
Mammuthus primigenius	AA-14923	AMNH: AM-508	Cleary Creel	Central Alaska	65.12	-147.53	14390	92	17565	Collagen - molar		Monteath et al 2021
Mammuthus primigenius	AA-14882	AMNH: AM-527	Ban Creek	South Alaska	60.5	-149.86	14679	174	17930	Collagen		Monteath et al 2021
Mammuthus primigenius	AA-26030	UNM: 11585	Ruby	Central Alaska	64.74	-155.49	14760	170	18021	Collagen - bone		Monteath et al 2021
Mammuthus primigenius	AA-26000	UNM: 8855	St. Michaels	Southwest Alaska	63.48	-162.16	14830	180	18096	Collagen - bone		Monteath et al 2021
Mammuthus primigenius	AA-14912	AMNH: AM-503	Cleary Creel	Central Alaska	65.12	-147.53	15102	135	18468	Collagen - molar		Monteath et al 2021
Mammuthus primigenius	AA-14932	AMNH: AM-8460	Ban Creek	South Alaska	60.5	-149.86	15373	101	18690	Collagen		Monteath et al 2021
Mammuthus primigenius	AA-14941	AMNH: AM-6672	Goldstream	Central Alaska	65.57	-148.39	15426	98	18741	Collagen - molar		Monteath et al 2021
Mammuthus primigenius	AA-14920	AMNH: AM-BC32	Ban Creek	South Alaska	60.5	-149.86	15453	99	18763	Collagen		Monteath et al 2021
Mammuthus primigenius	AA-14910	AMNH: AM-1032	Cleary Creel	Central Alaska	65.12	-147.53	15513	192	18804	Collagen - molar		Monteath et al 2021
Mammuthus primigenius	GSC-3053	-	Bluefish Cave	North Yukon	67.13	-140.78	15540	130	18834	Collagen - scapula	Butchered bone	Monteath et al 2021
Mammuthus primigenius	AA-14894	AMNH: AM-493	Ban Creek	South Alaska	60.5	-149.86	15540	145	18834	Collagen		Monteath et al 2021
Mammuthus primigenius	AA-22619	AK: V-10-47	-	North Slope	68.14	-165.98	15654	218	18960	Collagen - bone		Monteath et al 2021
Mammuthus primigenius	AA-26015	UMN: 6068c	Point Hope	North Slope	68.35	-166.81	15740	230	19052	Collagen - bone		Monteath et al 2021
Mammuthus primigenius	CAMS-9898/Beta-67690		Broken Mammoth	Central Alaska	64.16	-146.07	15830	70	19089	Collagen - tusk	Beta-67690 also listed as bone	Monteath et al 2021
Mammuthus primigenius	AA-14872	AMNH: AM-10185	Goldstream	Central Alaska	65.57	-148.39	15796	195	19101	Collagen - molar		Monteath et al 2021
Mammuthus primigenius	AA-14915	AMNH: AM-5003	Fairbanks Creek	Central Alaska	65.07	-147.17	15917	106	19219	Collagen - molar		Monteath et al 2021
Mammuthus primigenius	AA-14928	AMNH: AM-7391	Goldstream	Central Alaska	65.57	-148.39	15947	121	19253	Collagen - molar		Monteath et al 2021
Mammuthus primigenius	AA-14866	AMNH: AM-280	Cleary Creel	Central Alaska	65.12	-147.53	16168	209	19510	Collagen		Monteath et al 2021
Mammuthus primigenius	AA-17576	NMC: 6742	Alaska	Central Alaska	65.12	-147.53	16170	210	19513	Collagen - molar		Monteath et al 2021
Mammuthus primigenius	GSC-1893	-	Scroggie Creek	Yukon Interior	-	-	16200	130	19550	Collagen - tusk		Monteath et al 2021
Mammuthus primigenius	Beata-3622609/Beta-362611	UAM:ES:2916	Colorado Creek	Central Alaska	63.65	-156.01	16200	50	19541	Hair & neural spine		Monteath et al 2021
Mammuthus primigenius	AA-14899	AMNH: AM-10319	Fox Tunnel	Central Alaska	64.96	-147.62	16243	105	19611	Collagen - molar		Monteath et al 2021
Mammuthus primigenius	AA-14364	AMNH: AM-1193	Inglutalik Creek	Central Alaska	64.82	-160.9	16319	292	19715	Collagen - molar		Monteath et al 2021
Mammuthus primigenius	AA-14955	AK: 175-V-1	St. Lawrence Island	St. Lawrence Island	63.5	-170.45	16370	210	19771	Collagen - molar		Monteath et al 2021
Mammuthus primigenius	AA-14896	AMNH: AM-8744	Ester Creek	Central Alaska	64.84	-147.96	16789	108	20295	Collagen - molar		Monteath et al 2021
Mammuthus primigenius	SI-2823	MkVl-12	Old Crow River	Northern Yukon	67.85	139.97	16880	250	20383	Collagen - patella		Monteath et al 2021
Mammuthus primigenius	AA-17571	NMC: 330	America River	Seward Peninsula	65.42	-165.78	16940	210	20463	Collagen - molar		Monteath et al 2021
Mammuthus primigenius	CAMS-19253	-	Fairbanks Creek	Central Alaska	-	-	17170	70	20721	Hair from foot		Monteath et al 2021
Mammuthus primigenius	AA-14936	AMNH: AM-6455	Goldstream	Central Alaska	65.57	-148.39	17354	143	20950	Collagen - molar		Monteath et al 2021
Mammuthus primigenius	CAMS-17408	-	Mead River	North Slope	-	-	17370	90	20955	Collagen - tusk		Monteath et al 2021
Mammuthus primigenius	AA-14922	AMNH: AM-10333	Goldstream	Central Alaska	65.6	-148.39	17437	132	21070	Collagen - bone		Monteath et al 2021
Mammuthus primigenius	CAMS-19250		Fairbanks Cr.	North America	65.07	-147.17	17550	80	21188	animal remains, hind leg		Macdonald et al 2012
Mammuthus primigenius	CRNL-1221b		Bluefish Cave II	North America	67.13	-140.78	17880	440	21643	scapula collagen		Macdonald et al 2012
Mammuthus primigenius	CRNL-1221		Bluefish Cave II	North America	67.13	-140.78	17880	330	21662	scapula collagen		Macdonald et al 2012
Mammuthus primigenius	CRNL-1221a		Bluefish Cave II	North America	67.13	-140.78	17900	500	21656	scapula collagen		Macdonald et al 2012
Mammuthus primigenius	Beta-70099		Gold Run Creek	North America	63.71	-140.64	18030	120	21948	bone collagen		Macdonald et al 2012
Mammuthus primigenius	AA-14890		Ester Cr.	North America	64.84	-147.96	18041	275	21878	molar collagen		Macdonald et al 2012
Mammuthus primigenius	AA-26004		South East	North America	58.5	-135	18090	250	21954	bone collagen		Macdonald et al 2012
Mammuthus primigenius	AA-14956		St. Lawrence Is	North America	63.5	-170.45	18120	260	21988	molar collagen		Macdonald et al 2012
Mammuthus primigenius	AA-26021		Yukon Palisades	North America	65.11	-153.34	18140	280	22004	molar collagen		Macdonald et al 2012
Mammuthus primigenius	AA-14935		Cleary Cr.	North America	65.12	-147.53	18379	124	22305	molar collagen		Macdonald et al 2012
Mammuthus primigenius	USGS-1485		Epiguruk	North America	67.5	-158.31	18560	70	22454	fibula collagen		Macdonald et al 2012
Mammuthus primigenius	AA-14350		St. Lawerence	North America	63.5	-170.45	18691	427	22623	bone collagen		Macdonald et al 2012
Mammuthus primigenius	AA-14918		Sulllivan Cr.	North America	65.17	-151	19011	132	22930	molar collagen		Macdonald et al 2012
Mammuthus primigenius	USGS-1439		Epiguruk	North America	67.5	-158.31	19060	90	22989	rib collagen		Macdonald et al 2012
Mammuthus primigenius	SI-2812 AP		Old Crow Loc 11A	North America	67.85	-139.97	19080	280	23032	bone collagen		Macdonald et al 2012
Mammuthus primigenius	AA-14897		Long Creek	North America	65.22	-147.07	19169	138	23114	molar collagen		Macdonald et al 2012
Mammuthus primigenius	I-8578		Tununuk NWT	North America	69	-134.67	19440	290	23415	bone collagen		Macdonald et al 2012
Mammuthus primigenius	AA-14344		St. Lawerence	North America	63.5	-170.45	19447	162	23427	bone collagen		Macdonald et al 2012
Mammuthus primigenius	AA-14929		Fairbanks Cr.	North America	65.07	-147.17	19477	173	23451	molar collagen		Macdonald et al 2012
Mammuthus primigenius	SI-2814 AP		Old Crow	North America	67.85	-139.97	19520	470	23506	bone collagen		Macdonald et al 2012
Mammuthus primigenius	AA-17620		Ikpikpuk	North America	70.82	-154.3	19560	330	23518	molar collagen		Macdonald et al 2012
Mammuthus primigenius	RIDDL-330		Bluefish Cave II	North America	67.13	-140.78	19640	170	23556	scapula collagen		Macdonald et al 2012
Mammuthus primigenius	AA-14348		St. Lawerence	North America	63.5	-170.45	19759	197	23775	bone collagen		Macdonald et al 2012
Mammuthus primigenius	AA-14356		Koyuk	North America	64.93	-161.16	19763	307	23769	molar collagen		Macdonald et al 2012
Mammuthus primigenius	AA-26018		Kotzebue Snd.	North America	66.55	-162.75	19870	310	23911	bone collagen		Macdonald et al 2012
Mammuthus primigenius	AA-14924		Long Creek	North America	65.22	-147.07	19878	141	23924	molar collagen		Macdonald et al 2012
Mammuthus primigenius	AA-17623		Ikpikpuk	North America	70.82	-154.3	19970	350	24040	molar collagen		Macdonald et al 2012
Mammuthus primigenius	AA-26003		Port Clarence	North America	65.26	-166.85	20120	350	24223	molar collagen		Macdonald et al 2012
Mammuthus primigenius	RIDDL-223		Bluefish Cave II	North America	67.13	-140.78	20230	180	24310	scapula collagen		Macdonald et al 2012
Mammuthus primigenius	AA-14960		Long Creek	North America	65.22	-147.07	20350	330	24496	molar collagen		Macdonald et al 2012
Mammuthus primigenius	TO-2355		Banks Island mammoth	North America	74.3	-123.08	20700	270	24912	tibia collagen		Macdonald et al 2012
Mammuthus primigenius	AA-26035		Kotzebue Snd.	North America	66.55	-162.75	20780	340	25006	bone collagen		Macdonald et al 2012
Mammuthus primigenius	L-601		Fairbanks	North America	64.05	-147.17	21300	1300	25446	skin & flesh		Macdonald et al 2012
Mammuthus primigenius	AA-14349		St. Lawerence	North America	63.5	-170.45	21331	633	25553	bone collagen		Macdonald et al 2012
Mammuthus primigenius	GSC-1760		Melville Island NWT	North America	75.7	-114.42	21600	230	25888	tusk collagen		Macdonald et al 2012
Mammuthus primigenius	AA-14943		Goldstream	North America	65.57	-148.39	21705	180	25982	molar collagen		Macdonald et al 2012
Mammuthus primigenius	AA-14917		Cleary Cr.	North America	65.12	-147.53	21848	175	26124	molar collagen		Macdonald et al 2012
Mammuthus primigenius	AECV-719C		Bushe River	North America	58.52	-117.13	22020	450	26335	tusk collagen		Macdonald et al 2012
Mammuthus primigenius	AA-14345		St. Lawerence	North America	63.5	-170.45	22399	253	26710	bone collagen		Macdonald et al 2012
Mammuthus primigenius	RIDDL-558		Bluefish Cave III	North America	67.13	-140.78	22430	260	26731	rib collagen		Macdonald et al 2012
Mammuthus primigenius	UCIAMS-41487		Hunker Creek	North America	63.98	-139.03	22430	140	26748	bone collagen		Macdonald et al 2012
Mammuthus primigenius	I-3573		Old Crow	North America	67.57	-139.83	22600	600	26837	femur collagen		Macdonald et al 2012
Mammuthus primigenius	CAMS-23470		Bluefish Cave II	North America	67.13	-140.78	22740	90	27127	limb collagen		Macdonald et al 2012
Mammuthus primigenius	AA-14951		Goldstream	North America	65.57	-148.39	22760	430	26999	molar collagen		Macdonald et al 2012
Mammuthus primigenius	AA-14873		Goldstream	North America	65.57	-148.39	22796	456	27031	molar collagen		Macdonald et al 2012
Mammuthus primigenius	AECV-538C		Clover Bar Pit	North America	53.58	-113.33	22820	520	27048	bone collagen		Macdonald et al 2012
Mammuthus primigenius	S-1964		Horse Hills	North America	53.7	-113.23	22830	1650	27032	bone collagen		Macdonald et al 2012
Mammuthus primigenius	Beta-9905		Colorado Creek	North America	63.57	-156.01	22850	670	27075	mandible collagen		Macdonald et al 2012
Mammuthus primigenius	AA-14868		Goldstream	North America	65.57	-148.39	23015	449	27264	molar collagen		Macdonald et al 2012
Mammuthus primigenius	AA-17574		Tanana	North America	65.17	-152.08	23150	460	27395	molar collagen		Macdonald et al 2012
Mammuthus primigenius	RIDDL-225		Bluefish Cave II	North America	67.13	-140.78	23200	250	27469	bone collagen		Macdonald et al 2012
Mammuthus primigenius	AA-14864		Goldstream	North America	65.57	-148.39	23222	453	27463	molar collagen		Macdonald et al 2012
Mammuthus primigenius	USGS-1438		Epiguruk	North America	67.5	-158.31	23620	110	27769	mandible collagen		Macdonald et al 2012
Mammuthus primigenius	AA-14881		Gilmore Cr.	North America	64.98	-147.54	23808	487	28057	molar collagen		Macdonald et al 2012
Mammuthus primigenius	RIDDL-224		Bluefish Cave II	North America	67.13	-140.78	23910	200	28092	limb collagen		Macdonald et al 2012
Mammuthus primigenius	AA-26013		Point Hope	North America	68.35	-166.81	24193	510	28397	bone collagen		Macdonald et al 2012
Mammuthus primigenius	AA-14854		Inglutalik	North America	64.82	-160.9	24249	521	28450	molar collagen		Macdonald et al 2012
Mammuthus primigenius	AA-14347		St. Lawerence	North America	63.5	-170.45	24609	247	28848	bone collagen		Macdonald et al 2012
Mammuthus primigenius	AECV-1185C		Beaverlodge, Red Willow River	North America	55.08	-119.43	24640	940	28875	tusk collagen		Macdonald et al 2012
Mammuthus primigenius	RIDDL-229		Cadzow Bluff	North America	67.57	-138.9	24700	250	28933	tusk collagen		Macdonald et al 2012
Mammuthus primigenius	AA-14933		Goldstream	North America	65.57	-148.39	24730	224	28960	molar collagen		Macdonald et al 2012
Mammuthus primigenius	CRNL-1232		Cadzow Bluff	North America	67.57	-138.9	25170	630	29420	tusk collagen		Macdonald et al 2012
Mammuthus primigenius	RIDDL-306		Old Crow	North America	68.08	-139.5	25200	300	29497	limb collagen		Macdonald et al 2012
Mammuthus primigenius	RIDDL-191		Old Crow	North America	68.08	-139.5	25200	400	29479	limb collagen		Macdonald et al 2012
Mammuthus primigenius	AA-14870		Cleary Cr.	North America	65.12	-147.53	25362	584	29600	molar collagen		Macdonald et al 2012
Mammuthus primigenius	RIDDL-193		Old Crow	North America	68.17	-139.5	25450	450	29681	limb collagen		Macdonald et al 2012
Mammuthus primigenius	AA-22577		Rampart	North America	65.5	-150.17	25560	600	29790	bone collagen		Macdonald et al 2012
Mammuthus primigenius	RIDDL-300		Old Crow Loc 74	North America	67.8	-139.92	25600	300	29827	bone collagen		Macdonald et al 2012
Mammuthus primigenius	RIDDL-303		Old Crow Loc 87	North America	68.13	-139.95	25620	300	29853	bone collagen		Macdonald et al 2012
Mammuthus primigenius	I-8583		Hunker Creek (Dawson Loc 10)	North America	64.07	-139.37	25680	580	29920	bone collagen		Macdonald et al 2012
Mammuthus primigenius	GSC-2859		Rocky Mountain Portage	North America	56.02	-122.12	25800	320	30078	tusk collagen		Macdonald et al 2012
Mammuthus primigenius	SI-2818		Old Crow	North America	67.57	-139.83	25910	680	30139	bone collagen		Macdonald et al 2012
Mammuthus primigenius	CRNL-1234		Old Crow Loc 14N	North America	67.85	-139.77	25970	560	30228	bone collagen		Macdonald et al 2012
Mammuthus primigenius	AA-14855		Cripple Cr.	North America	64.82	-148.02	26022	640	30256	molar collagen		Macdonald et al 2012
Mammuthus primigenius	AA-26022		Nulato	North America	64.72	-158.1	26050	690	30267	molar collagen		Macdonald et al 2012
Mammuthus primigenius	I-10650		Horse Hills	North America	53.7	-113.23	26130	880	30303	bone collagen		Macdonald et al 2012
Mammuthus primigenius	TO-393		Ketza River	North America	61.5	-132.5	26350	280	30595	vertebra collagen		Macdonald et al 2012
Mammuthus primigenius	CAMS-91967		Upper Ikpikpuk River	North America	69.37	-154.67	26410	150	30661	bone collagen		Macdonald et al 2012
Mammuthus primigenius	DIC-2124		Tanana	North America	65.17	-152.08	26770	520	30877	vertebra collagen		Macdonald et al 2012
Mammuthus primigenius	AA-17569		Dawson area	North America	64.06	-139.43	26800	690	30916	molar collagen		Macdonald et al 2012
Mammuthus primigenius	RIDDL-232		Old Crow Loc 14N	North America	67.85	-139.77	27000	400	31112	bone collagen		Macdonald et al 2012
Mammuthus primigenius	RIDDL-192		Old Crow	North America	67.57	-139.83	27100	800	31264	limb collagen		Macdonald et al 2012
Mammuthus primigenius	AA-26029		Port Clarence	North America	65.26	-166.85	27180	730	31336	molar collagen		Macdonald et al 2012
Mammuthus primigenius	GSC-2034		Ostero Gravel Pit	North America	56.11	-121.8	27400	580	31523	molar collagen		Macdonald et al 2012
Mammuthus primigenius	AA-14930		Fairbanks area	North America	64.84	-147.72	27436	308	31444	molar collagen		Macdonald et al 2012
Mammuthus primigenius	AA-17549		Dawson area	North America	64.06	-139.43	27490	750	31690	molar collagen		Macdonald et al 2012
Mammuthus primigenius	UCIAMS-41488		Hester Creek	North America	63.97	-139.05	27540	270	31493	bone collagen		Macdonald et al 2012
Mammuthus primigenius	AA-26012		Elephant Pt.	North America	66.26	-161.35	27630	770	31858	tusk collagen		Macdonald et al 2012
Mammuthus primigenius	SI-2812		Old Crow Loc 11A	North America	67.85	-139.97	27700	460	31758	bone collagen		Macdonald et al 2012
Mammuthus primigenius	AECV-721C		Apex Pit	North America	53.61	-113.33	27860	880	32152	bone collagen		Macdonald et al 2012
Mammuthus primigenius	AA-17616_1		Ikpikpuk	North America	70.82	-154.3	28020	810	32306	molar collagen		Macdonald et al 2012
Mammuthus primigenius	AA-17566		Dawson area	North America	64.06	-139.43	28400	840	32670	molar collagen		Macdonald et al 2012
Mammuthus primigenius	AA-25997		Bristol Bay	North America	58.75	-156.83	28440	850	32707	bone collagen		Macdonald et al 2012
Mammuthus primigenius	RIDDL-305		Old Crow Loc 22	North America	67.85	-139.97	28600	350	32834	limb collagen		Macdonald et al 2012
Mammuthus primigenius	RIDDL-301		Old Crow Loc 42	North America	67.75	-139.75	28780	350	33119	limb collagen		Macdonald et al 2012
Mammuthus primigenius	RIDDL-130		Old Crow Loc 42	North America	67.75	-139.75	28800	450	33114	limb collagen		Macdonald et al 2012
Mammuthus primigenius	AECV-612C		Apex Pit	North America	53.61	-113.33	28890	960	33137	tusk collagen		Macdonald et al 2012
Mammuthus primigenius	GX-5740-A		Bering Sea Coast	North America	67.78	-165.47	28920	2250	33249	bone collagen		Macdonald et al 2012
Mammuthus primigenius	UCIAMS-39115		Finning	North America	63.83	-138.25	28960	310	33408	bone collagen		Macdonald et al 2012
Mammuthus primigenius	UCIAMS-39112		Finning	North America	63.83	-138.25	29030	310	33500	bone collagen		Macdonald et al 2012
Mammuthus primigenius	AA-14908		Cleary Cr.	North America	65.12	-147.53	29104	465	33493	molar collagen		Macdonald et al 2012
Mammuthus primigenius	UCIAMS-39114		Finning	North America	63.83	-138.25	29170	320	33667	bone collagen		Macdonald et al 2012
Mammuthus primigenius	AA-17584		Hershel Is.	North America	69.58	-139.08	29180	950	33427	bone collagen		Macdonald et al 2012
Mammuthus primigenius	I-10971		Quartz Creek	North America	64.06	-139.43	29190	400	33638	mandible collagen		Macdonald et al 2012
Mammuthus primigenius	I-11050		Old Crow Loc 3	North America	67.74	-139.88	29300	1200	33536	bone collagen		Macdonald et al 2012
Mammuthus primigenius	DIC-1570		Tusk Bluff Porcupine River	North America	67	-143.6	29440	740	33756	tusk collagen		Macdonald et al 2012
Mammuthus primigenius	DIC-1819		Tyone Bluff	North America	62.71	-147.22	29450	610	33817	bone collagen		Macdonald et al 2012
Mammuthus primigenius	AA-17538		Eldorado Cr.	North America	63.92	-139.31	30000	1000	34351	molar collagen		Macdonald et al 2012
Mammuthus primigenius	RIDDL-125		Old Crow Loc 71	North America	67.92	-139.75	30100	600	34560	limb collagen		Macdonald et al 2012
Mammuthus primigenius	RIDDL-190		Old Crow Loc 66	North America	68.08	-139.5	30100	600	34560	limb collagen		Macdonald et al 2012
Mammuthus primigenius	I-3576		Whitestone River	North America	66	-138	30300	2000	34719	rib collagen		Macdonald et al 2012
Mammuthus primigenius	AA-14903		Koyuk	North America	64.93	-161.16	30485	437	34914	molar collagen		Macdonald et al 2012
Mammuthus primigenius	CRNL-1235		Old Crow Loc 4	North America	67.75	-139.89	30490	550	34931	limb bone		Macdonald et al 2012
Mammuthus primigenius	UCIAMS-39890		Indian River	North America	63.77	-139.32	30630	870	35050	bone collagen		Macdonald et al 2012
Mammuthus primigenius	RIDDL-231		Old Crow Loc 4	North America	67.76	-139.89	30680	600	35093	limb collagen		Macdonald et al 2012
Mammuthus primigenius	CAMS-92072		Upper Ikpikpuk River	North America	69.37	-154.67	30990	250	35360	bone collagen		Macdonald et al 2012
Mammuthus primigenius	AA-22574		Upper Ikpikpuk River	North America	69.37	-154.67	31100	1200	35557	molar collagen		Macdonald et al 2012
Mammuthus primigenius	RIDDL-122		Old Crow Loc 4	North America	67.76	-139.89	31120	450	35497	limb collagen		Macdonald et al 2012
Mammuthus primigenius	RIDDL-727		Old Crow Loc 87	North America	68.13	-139.95	31200	500	35570	bone collagen		Macdonald et al 2012
Mammuthus primigenius	AA-17554		Dominion Cr.	North America	63.62	-138.7	31200	1200	35669	molar collagen		Macdonald et al 2012
Mammuthus primigenius	AA-17539		Gold Run Cr.	North America	63.68	-138.58	31200	1200	35669	molar collagen		Macdonald et al 2012
Mammuthus primigenius	AA-17602		Ikpikpuk	North America	70.82	-154.3	31300	1200	35780	bone collagen		Macdonald et al 2012
Mammuthus primigenius	RIDDL-186		Old Crow Loc 69	North America	67.86	-139.8	31300	1400	35812	limb collagen		Macdonald et al 2012
Mammuthus primigenius	AA-17555		Hunker Cr.	North America	64.04	-139.21	31300	1200	35780	molar collagen		Macdonald et al 2012
Mammuthus primigenius	AA-14363		Inglutalik Cr.	North America	64.82	-160.9	31360	1251	35857	molar collagen		Macdonald et al 2012
Mammuthus primigenius	AA-17600		Taylor, BC	North America	56.16	-120.69	31400	1200	35893	bone collagen		Macdonald et al 2012
Mammuthus primigenius	AAA-14907		Cleary Cr.	North America	65.12	-147.53	31547	773	35931	molar collagen	was originally AA-14907	Macdonald et al 2012
Mammuthus primigenius	AA-26014		Point Hope	North America	68.35	-166.81	31600	1200	36126	bone collagen		Macdonald et al 2012
Mammuthus primigenius	AA-17531		Dominion Cr.	North America	63.62	-138.7	31600	1300	36143	molar collagen		Macdonald et al 2012
Mammuthus primigenius	AA-14942		Goldstream	North America	65.57	-148.39	31689	459	36018	molar collagen		Macdonald et al 2012
Mammuthus primigenius	UCIAMS-41494		Ash Bend	North America	63.5	-137.25	31740	440	36071	bone or tooth collagen		Macdonald et al 2012
Mammuthus primigenius	RIDDL-188		Old Crow Loc 69	North America	67.86	-139.8	31900	650	36288	limb collagen		Macdonald et al 2012
Mammuthus primigenius	RIDDL-132		Old Crow Loc 60	North America	68.25	-140.17	32000	600	36392	limb collagen		Macdonald et al 2012
Mammuthus primigenius	AA-17589		Battleford Sask	North America	52.73	-108.32	32000	1300	36631	bone collagen		Macdonald et al 2012
Mammuthus primigenius	UCIAMS-38675		Whitman Gulch	North America	63.72	-138.63	32140	370	36499	bone collagen		Macdonald et al 2012
Mammuthus primigenius	BGS-1022		Johnson Creek	North America	63.67	-135.85	32300	1050	36923	tusk collagen		Macdonald et al 2012
Mammuthus primigenius	DIC-2123		Ikpikpuk River	North America	70.82	-154.3	32340	1250	37018	molar collagen		Macdonald et al 2012
Mammuthus primigenius	AA-22576		Weisman	North America	67.41	-150.11	32340	1400	37040	molar collagen		Macdonald et al 2012
Mammuthus primigenius	I-4226		Dawson (Gold Run Cr.)	North America	63.68	-138.58	32350	1750	37055	vertebra collagen		Macdonald et al 2012
Mammuthus primigenius	AA-28005		Port Clarence	North America	65.26	-166.85	32400	1430	37111	bone collagen		Macdonald et al 2012
Mammuthus primigenius	UCIAMS-39889		Hunker Creek	North America	63.98	-139.03	32470	480	36897	bone collagen		Macdonald et al 2012
Mammuthus primigenius	RIDDL-302		Old Crow Loc 14N	North America	67.92	-139.75	32600	600	37142	limb collagen		Macdonald et al 2012
Mammuthus primigenius	AA-14958		St. Lawrence Is	North America	63.5	-170.45	32700	1400	37438	molar collagen		Macdonald et al 2012
Mammuthus primigenius	St-1632		Dome Creek	North America	64.39	-141.26	32700	980	37390	hair		Macdonald et al 2012
Mammuthus primigenius	AA-22575		Ikpukpuk	North America	70.82	-154.3	33300	1600	38043	bone collagen		Macdonald et al 2012
Mammuthus primigenius	AA-14358		Elephant Pt.	North America	66.26	-161.35	33338	1537	38082	molar collagen		Macdonald et al 2012
Mammuthus primigenius	AA-17619		Ikpikpuk	North America	70.82	-154.3	33400	1600	38137	molar collagen		Macdonald et al 2012
Mammuthus primigenius	RIDDL-304		Old Crow	North America	67.86	-139.8	33400	650	38165	limb collagen		Macdonald et al 2012
Mammuthus primigenius	CAMS-91968		Upper Ikpikpuk River	North America	69.37	-154.67	33530	340	38373	bone collagen		Macdonald et al 2012
Mammuthus primigenius	RIDDL-135		Old Crow	North America	67.57	-139.83	33700	800	38473	limb collagen		Macdonald et al 2012
Mammuthus primigenius	AA-17558		Hunker Cr.	North America	64.04	-139.21	33750	1600	38461	molar collagen		Macdonald et al 2012
Mammuthus primigenius	AA-17567		Hunker Cr.	North America	64.04	-139.21	33800	1600	38507	molar collagen		Macdonald et al 2012
Mammuthus primigenius	AA-17582		Hunker Cr.	North America	64.04	-139.21	33900	1700	38587	molar collagen		Macdonald et al 2012
Mammuthus primigenius	SI-2822		Old Crow	North America	67.57	-139.83	34080	1000	38891	tibia collagen		Macdonald et al 2012
Mammuthus primigenius	AA-17556		Hunker Cr.	North America	64.04	-139.21	34100	1700	38774	molar collagen		Macdonald et al 2012
Mammuthus primigenius	UCIAMS-41489		Whitman Gulch	North America	63.72	-138.63	34180	590	39177	bone collagen		Macdonald et al 2012
Mammuthus primigenius	RIDDL-726		Old Crow Loc 14N	North America	67.92	-139.75	34200	500	39256	bone collagen		Macdonald et al 2012
Mammuthus primigenius	Beta-79855		Hunker Creek Dawson Loc 12	North America	63.97	-138.98	34290	580	39342	molar collagen		Macdonald et al 2012
Mammuthus primigenius	AA-26034		Bristol Bay	North America	58.75	-156.83	34400	1800	39037	bone collagen		Macdonald et al 2012
Mammuthus primigenius	RIDDL-126		Old Crow	North America	67.57	-139.83	34400	850	39361	limb collagen		Macdonald et al 2012
Mammuthus primigenius	CRNL-1231		Kittigazuit, NT	North America	69.35	-132.67	34460	2190	38975	tusk collagen		Macdonald et al 2012
Mammuthus primigenius	AA-17565		Gold Run	North America	63.7	-138.59	34500	1800	39134	molar collagen		Macdonald et al 2012
Mammuthus primigenius	RIDDL-185		Old Crow Loc 14N	North America	67.92	-139.75	34600	900	39587	bone collagen		Macdonald et al 2012
Mammuthus primigenius	USGS-1440		Epiguruk	North America	67.5	-158.31	34620	560	39767	rib collagen		Macdonald et al 2012
Mammuthus primigenius	AA-17529		Dawson Loc 62	North America	64.06	-139.43	34700	1900	39289	molar collagen		Macdonald et al 2012
Mammuthus primigenius	AA-26007		Escholtz Bay	North America	66.31	-161.32	35100	2000	39608	bone collagen		Macdonald et al 2012
Mammuthus primigenius	Beta-189092		Inmachuk River	North America	66.08	-162.72	35150	530	40281	tusk collagen		Macdonald et al 2012
Mammuthus primigenius	RIDDL-189		Old Crow	North America	67.57	-139.83	35400	900	40418	limb collagen		Macdonald et al 2012
Mammuthus primigenius	AA-17532		Dawson area	North America	64.06	-139.43	35400	2000	39867	molar collagen		Macdonald et al 2012
Mammuthus primigenius	AA-14926		Fairbanks Cr.	North America	65.07	-147.17	35537	714	40600	molar collagen		Macdonald et al 2012
Mammuthus primigenius	AA-14931		Cripple Cr.	North America	65.28	-146.65	35604	985	40571	molar collagen		Macdonald et al 2012
Mammuthus primigenius	AA-14876		Goldstream	North America	65.57	-148.39	35700	2155	40070	molar collagen		Macdonald et al 2012
Mammuthus primigenius	RIDDL-123		Old Crow	North America	67.57	-139.83	35800	1000	40736	limb collagen		Macdonald et al 2012
Mammuthus primigenius	AA-17564		Hunker Cr.	North America	64.04	-139.21	35800	2100	40184	molar collagen		Macdonald et al 2012
Mammuthus primigenius	USGS-807		Upper Ikpikpuk River	North America	69.37	-154.67	36400	560	41369	limb collagen		Macdonald et al 2012
Mammuthus primigenius	AA-17578		Yaya Lake NWT	North America	69.18	-135.08	36400	22	41364	molar collagen		Macdonald et al 2012
Mammuthus primigenius	AA-17575		Norton Snd.	North America	63.85	-164.27	36500	2300	40701	molar collagen		Macdonald et al 2012
Mammuthus primigenius	RIDDL-194		Old Crow	North America	67.57	-139.83	36500	1000	41286	limb collagen		Macdonald et al 2012
Mammuthus primigenius	RIDDL-187		Old Crow Loc 87	North America	68.13	-139.95	36600	1000	41351	bone collagen		Macdonald et al 2012
Mammuthus primigenius	AA-17534		Dawson area	North America	64.06	-139.43	36600	2300	40786	molar collagen		Macdonald et al 2012
Mammuthus primigenius	SI-2816-A		Old Crow	North America	67.57	-139.83	36650	1300	41252	humerus collagen		Macdonald et al 2012
Mammuthus primigenius	UCIAMS-39891		Quartz Creek	North America	63.82	-139.03	36690	810	41477	bone collagen		Macdonald et al 2012
Mammuthus primigenius	AA-17627		Ikpikpuk	North America	70.82	-154.3	36700	2300	40872	molar collagen		Macdonald et al 2012
Mammuthus primigenius	SI-2816		Old Crow	North America	67.57	-139.83	36730	1300	41307	humerus collagen		Macdonald et al 2012
Mammuthus primigenius	AA-17524		Sixty Mile	North America	64.03	-184.75	36800	2400	40924	molar collagen		Macdonald et al 2012
Mammuthus primigenius	AA-17616_2		Ikpikpuk	North America	70.82	-154.3	36800	2500	40894	molar collagen		Macdonald et al 2012
Mammuthus primigenius	AA-17544		Last Chance	North America	64.01	-144.75	36800	2400	40924	molar collagen		Macdonald et al 2012
Mammuthus primigenius	AA-26009		Norton Sound	North America	63.85	-164.27	37100	2500	41157	bone collagen		Macdonald et al 2012
Mammuthus primigenius	AA-17560		Dawson area	North America	64.06	-139.43	37100	2400	41191	molar collagen		Macdonald et al 2012
Mammuthus primigenius	AECV-934C		Consolidated Pit 48	North America	53.64	-113.22	37120	2370	41220	bone collagen		Macdonald et al 2012
Mammuthus primigenius	RIDDL-725		Old Crow Loc 74	North America	67.8	-139.92	37200	700	41804	bone collagen		Macdonald et al 2012
Mammuthus primigenius	AA-14921		Goldstream	North America	65.57	-148.39	37212	867	41760	molar collagen		Macdonald et al 2012
Mammuthus primigenius	Lu-3010		Dawson Loc 60	North America	63.81	-139.06	37220	830	41776	humerus collagen		Macdonald et al 2012
Mammuthus primigenius	RIDDL-131		Old Crow Loc 24	North America	67.75	-139.75	37300	1000	41770	limb collagen		Macdonald et al 2012
Mammuthus primigenius	AA-14869		Ester Cr	North America	64.84	-147.96	37331	2516	41358	molar collagen		Macdonald et al 2012
Mammuthus primigenius	AA-14362		Inglutalik Cr.	North America	64.82	-160.9	37359	2532	41379	molar collagen		Macdonald et al 2012
Mammuthus primigenius	AA-22615		Ikpikpuk R.	North America	70.82	-154.3	37400	2600	41395	bone collagen		Macdonald et al 2012
Mammuthus primigenius	RIDDL-129		Old Crow	North America	67.57	-139.83	37500	1200	41845	limb collagen		Macdonald et al 2012
Mammuthus primigenius	AA-17536		Dawson area	North America	64.06	-139.43	37600	2600	41573	molar collagen		Macdonald et al 2012
Mammuthus primigenius	AA-17570		Collinson Pt	North America	69.99	-144.91	37700	2600	41660	molar collagen		Macdonald et al 2012
Mammuthus primigenius	RIDDL-124		Old Crow	North America	67.57	-139.83	37700	1300	41961	limb collagen		Macdonald et al 2012
Mammuthus primigenius	AA-12660		Dawson area	North America	64.06	-139.43	37700	2600	41660	molar collagen		Macdonald et al 2012
Mammuthus primigenius	AA-17622		Ikpikpuk	North America	70.82	-154.3	37800	2700	41722	molar collagen		Macdonald et al 2012
Mammuthus primigenius	RIDDL-733		Old Crow	North America	67.57	-139.83	37800	800	42113	mandible collagen		Macdonald et al 2012
Mammuthus primigenius	AA-17545		Cripple HillYT	North America	64.01	-139.34	37800	2700	41722	molar collagen		Macdonald et al 2012
Mammuthus primigenius	AA-17535		Dawson area	North America	64.06	-139.43	37920	2700	41829	molar collagen		Macdonald et al 2012
Mammuthus primigenius	AA-17605		Ikpikpuk	North America	70.82	-154.3	38000	2700	41905	bone collagen		Macdonald et al 2012
Mammuthus primigenius	Beta-231794		Little John Site	North America	62.53	-140.95	38160	310	42323	tusk collagen		Macdonald et al 2012
Mammuthus primigenius	RIDDL-307		Old Crow	North America	67.57	-139.83	38200	1200	42301	limb collagen		Macdonald et al 2012
Mammuthus primigenius	AA-14913		Goldstream	North America	65.57	-148.39	38252	1048	42337	molar collagen		Macdonald et al 2012
Mammuthus primigenius	AA-17585		Carmaks area	North America	62.09	-136.29	38400	2800	42239	bone collagen		Macdonald et al 2012
Mammuthus primigenius	RIDDL-195		Old Crow	North America	67.57	-139.83	38450	1400	42460	limb collagen		Macdonald et al 2012
Mammuthus primigenius	AA-14937		Cripple Cr.	North America	64.82	-148.02	38490	1005	42473	molar collagen		Macdonald et al 2012
Mammuthus primigenius	AA-17579		Old Crow	North America	67.57	-139.83	38500	2900	42320	molar collagen		Macdonald et al 2012
Mammuthus primigenius	AA-17553		Dawson area	North America	64.06	-139.43	38600	2900	42407	molar collagen		Macdonald et al 2012
Mammuthus primigenius	RIDDL-128		Old Crow Loc 74	North America	67.8	-139.92	38700	900	42577	bone collagen		Macdonald et al 2012
Mammuthus primigenius	AA-17547		Dawson area	North America	64.06	-139.43	38800	3100	42555	molar collagen		Macdonald et al 2012
Mammuthus primigenius	AA-17557		Dawson area	North America	64.06	-139.43	38900	3100	42641	molar collagen		Macdonald et al 2012
Mammuthus primigenius	AECV-935C		Consolidated Pit 48	North America	53.64	-113.22	38960	3520	42637	bone collagen		Macdonald et al 2012
Mammuthus primigenius	AA-14856		Fairbanks Cr.	North America	65.07	-147.17	39151	3232	42844	molar collagen		Macdonald et al 2012
Mammuthus primigenius	AA-17543		Klondike (?)	North America	64.01	-144.75	39300	3200	42975	molar collagen		Macdonald et al 2012
Mammuthus primigenius	AECV-718C		Consolidated Pit 46	North America	53.66	-113.82	39360	3950	42986	tusk collagen		Macdonald et al 2012
Mammuthus primigenius	RIDDL-127		Old Crow	North America	67.57	-139.83	39500	1600	43185	bone collagen		Macdonald et al 2012
Mammuthus primigenius	AA-17628		Ikpikpuk	North America	70.82	-154.3	39700	3400	43325	bone collagen		Macdonald et al 2012
Mammuthus primigenius	AA-22572		Fbks. Area	North America	64.84	-147.72	39700	3400	43325	molar collagen		Macdonald et al 2012
Mammuthus primigenius	RIDDL-134		Old Crow Loc 14N	North America	67.92	-139.75	39700	1000	43213	limb collagen		Macdonald et al 2012
Mammuthus primigenius	AA-17615		Ikpikpuk	North America	70.82	-154.3	39800	3400	43412	molar collagen		Macdonald et al 2012
Mammuthus primigenius	RIDDL-731		Old Crow Loc 15	North America	67.92	-139.75	39800	1100	43300	limb collagen		Macdonald et al 2012
Mammuthus primigenius	AA-17550		Dawson area	North America	64.06	-139.43	39800	3400	43412	bone collagen		Macdonald et al 2012
Mammuthus primigenius	AA-17588		Dawson area	North America	64.06	-139.43	39800	3400	43412	molar collagen		Macdonald et al 2012
Mammuthus primigenius	UCIAMS-39892		Whitman Gulch	North America	63.72	-138.63	39800	1200	43318	bone collagen		Macdonald et al 2012
Mammuthus primigenius	CAMS-66370		Inuvik	North America	68	-134	39800	1200	43318	tooth collagen		Macdonald et al 2012
Mammuthus primigenius	AA-14927		Fairbanks Cr.	North America	65.07	-147.17	39805	1225	43325	molar collagen		Macdonald et al 2012
Mammuthus primigenius	RIDDL-233		Old Crow Loc 87	North America	68.13	-139.95	39900	1300	43394	bone collagen		Macdonald et al 2012
Mammuthus primigenius	AA-17533		Last Chance	North America	64.01	-144.75	40100	3600	43666	molar collagen		Macdonald et al 2012
Mammuthus primigenius	TO-2697		Liverpool Bay	North America	69.61	-130.01	40100	680	43400	bone collagen		Macdonald et al 2012
Mammuthus primigenius	AA-26027		Pastolic	North America	63.04	-163.32	40400	3700	43971	bone collagen		Macdonald et al 2012
Mammuthus primigenius	AA-14911		Cleary Cr.	North America	65.12	-147.53	40415	1341	43680	molar collagen		Macdonald et al 2012
Mammuthus primigenius	AA-17552		Hunker Cr.	North America	64.04	-139.21	40500	3700	44064	molar collagen		Macdonald et al 2012
Mammuthus primigenius	AA-14874		Engineer Cr.	North America	64.95	-147.63	40515	3850	44081	molar collagen		Macdonald et al 2012
Mammuthus primigenius	AA-14914		Fairbanks Cr.	North America	65.07	-147.17	40552	1435	43771	molar collagen		Macdonald et al 2012
Mammuthus primigenius	CAMS-91803		Upper Ikpikpuk River	North America	69.37	-154.67	40870	820	43844	bone collagen		Macdonald et al 2012
Mammuthus primigenius	GSC-2574		Old Crow	North America	67.57	-139.83	41100	1650	44157	bone collagen		Macdonald et al 2012
Mammuthus primigenius	RIDDL-234		Old Crow Loc 74	North America	67.8	-139.92	41400	1600	44351	bone collagen		Macdonald et al 2012
Mammuthus primigenius	CAMS-66371		North Head, Richards I	North America	69.34	-134.5	41400	1600	44351	tooth collagen		Macdonald et al 2012
Mammuthus primigenius	CRNL-1219		Old Crow	North America	67.8	-139.92	41460	5560	45113	bone collagen		Macdonald et al 2012
Mammuthus primigenius	RIDDL-732		Old Crow Loc 14N	North America	67.92	-139.75	42100	1400	44853	bone collagen		Macdonald et al 2012
Mammuthus primigenius	AA-14901		MudCr. Seward	North America	58.5	-159.5	42562	1795	45316	bone collagen		Macdonald et al 2012
Mammuthus primigenius	AA-14906		Cleary Cr.	North America	65.12	-147.53	42764	1737	45472	molar collagen		Macdonald et al 2012
Mammuthus primigenius	AA-14904		Cleary Cr.	North America	65.12	-147.53	43239	1878	45906	assume tooth or collagen		Macdonald et al 2012
Mammuthus primigenius	AA-14902		Goldstream	North America	65.57	-148.39	43373	1875	46024	molar collagen		Macdonald et al 2012
Mammuthus primigenius	UCIAMS-41493		Hunker Creek	North America	63.98	-139.03	43500	1900	46159	bone collagen		Macdonald et al 2012
Mammuthus primigenius	RIDDL-724		Old Crow	North America	67.57	-139.83	44600	1900	47173	bone collagen		Macdonald et al 2012
Mammuthus primigenius	UCIAMS-39887		Finning	North America	63.83	-138.25	44700	2200	47424	bone collagen		Macdonald et al 2012
Mammuthus primigenius	UCIAMS-39113		Finning	North America	63.83	-138.25	45700	2500	48563	bone collagen		Macdonald et al 2012
Mammuthus primigenius	UCIAMS-39116		Sulphur Creek	North America	63.73	-138.83	45900	2600	48790	bone collagen		Macdonald et al 2012
Mammuthus primigenius	AA-14898		Fairbanks Cr.	North America	65.07	-147.17	46348	2712	49250	molar collagen		Macdonald et al 2012
Mammuthus primigenius	AA-14939		Ester Cr.	North America	64.84	-147.96	46391	2699	49291	molar collagen		Macdonald et al 2012
Mammuthus primigenius	UCIAMS-39883		Dawson area	North America	64.05	-139.42	46600	200	48922	bone or tooth collagen		Macdonald et al 2012
Mammuthus primigenius	AA-14893		Engineer Cr.	North America	64.95	-147.63	47116	2854	49954	molar collagen		Macdonald et al 2012
Mammuthus primigenius	Beta-79851		Old Crow Loc 12	North America	67.75	-139.75	49600	3600	51258	rib collagen		Macdonald et al 2012
Mammuthus primigenius	CAMS- 120653c	UAMES-10522		North slope, Alaska			17870	60	21850	fibula		Mann et al. 2013
Mammuthus primigenius	CAMS-92087	UAMES-12016		North slope, Alaska			19530	80	23515	molar		Mann et al. 2013
Mammuthus primigenius	Beta-192036	n/a-n/a		North slope, Alaska			20150	110	24165	femur		Mann et al. 2013
Mammuthus primigenius	CAMS-120677c	UAMES-9053		North slope, Alaska			24460	130	28948	scapula		Mann et al. 2013
Mammuthus primigenius	CAMS-91967	n/a-n/a		North slope, Alaska			26410	150	30661	n.r.b		Mann et al. 2013
Mammuthus primigenius	CAMS-91800	UAMES-10688		North slope, Alaska			28200	200	32274	mandible		Mann et al. 2013
Mammuthus primigenius	CAMS-92077c	UAMES-11998		North slope, Alaska			28220	210	33102	radius		Mann et al. 2013
Mammuthus primigenius	CAMS- 120654c	UAMES-9096		North slope, Alaska			29250	200	33821	tibia		Mann et al. 2013
Mammuthus primigenius	CAMS- 120684	UAMES-10851		North slope, Alaska			29740	190	34275	mandible		Mann et al. 2013
Mammuthus primigenius	CAMS- 121740c	UAMES-9096		North slope, Alaska			30730	200	35060	tibia		Mann et al. 2013
Mammuthus primigenius	CAMS-92072	UAMES-10905		North slope, Alaska			30990	250	35360	molar		Mann et al. 2013
Mammuthus primigenius	CAMS-91779c	UAMES-8632		North slope, Alaska			33000	300	37542	tusk		Mann et al. 2013
Mammuthus primigenius	CAMS- 121756c	UAMES-8635		North slope, Alaska			33340	280	38136	femur		Mann et al. 2013
Mammuthus primigenius	CAMS-120705c	UAMES-8635		North slope, Alaska			33370	290	38178	femur		Mann et al. 2013
Mammuthus primigenius	CAMS-91812c	UAMES-11028		North slope, Alaska			33400	300	38217	molar		Mann et al. 2013
Mammuthus primigenius	CAMS- 91968c	UAMES-8632		North slope, Alaska			33530	340	38373	tusk		Mann et al. 2013
Mammuthus primigenius	CAMS-91780c	UAMES-11028		North slope, Alaska			33600	400	38435	molar		Mann et al. 2013
Mammuthus primigenius	CAMS-120706c	n/a-n/a		North slope, Alaska			33880	300	38884	n.r.b		Mann et al. 2013
Mammuthus primigenius	CAMS-121757c	n/a-n/a		North slope, Alaska			33920	310	38944	n.r.b		Mann et al. 2013
Mammuthus primigenius	CAMS-120670	UAMES-10080		North slope, Alaska			40760	830	43781	humerus		Mann et al. 2013
Mammuthus primigenius	CAMS-91803	UAMES-10752		North slope, Alaska			40870	820	43844	molar		Mann et al. 2013
Mammuthus primigenius	CAMS-120666c	UAMES-9823		North slope, Alaska			45100	1400	48748	vertebra		Mann et al. 2013
Mammuthus primigenius	CAMS-120643c	UAMES-11964		North slope, Alaska			47300	1500	50158	tibia		Mann et al. 2013
Mammuthus primigenius	CAMS-120722c	UAMES-9934		North slope, Alaska			47300	1800	50195	scapula		Mann et al. 2013
Mammuthus primigenius	CAMS-92085	UAMES-11715		North slope, Alaska			48040	2000	50948	molar		Mann et al. 2013
Mammuthus primigenius	CAMS-120718c	UAMES-11964		North slope, Alaska			48760	2200	51494	tibia		Mann et al. 2013
Mammuthus primigenius	CAMS-120645c	n/a-n/a		North slope, Alaska			48900	1900	51756	tusk		Mann et al. 2013
Mammuthus primigenius	CAMS- 120716	UAMES-11821		North slope, Alaska			49310	1950	52065	ulna		Mann et al. 2013
Mammuthus primigenius	CAMS- 120648c	UAMES-12004		North slope, Alaska			49400	2400	51847	vertebra		Mann et al. 2013
Mammuthus primigenius	CAMS-92080	UAMES-12001		North slope, Alaska			49490	2400	51906	femur		Mann et al. 2013
Mammuthus primigenius	CAMS-120665	UAMES-9970		North slope, Alaska			49700	2500	51974	scapula		Mann et al. 2013
Mammuthus primigenius	CAMS-120667c	UAMES-9811		North slope, Alaska			50400	2700	52222	radius		Mann et al. 2013
Mammuthus primigenius	CAMS-120664	UAMES-9933		North slope, Alaska			50800	2400	52619	cranium		Mann et al. 2013
Mammuthus primigenius	CAMS- 121732c	n/a-n/a		North slope, Alaska			51000	2400	52699	tusk		Mann et al. 2013
Mammuthus primigenius	CAMS-91811	UAMES-11007		North slope, Alaska			51000	2900	52365	molar		Mann et al. 2013
Mammuthus primigenius	CAMS-121750c	UAMES-9945		North slope, Alaska			51800	2700	52773	radius		Mann et al. 2013
Mammuthus primigenius	CAMS-91963	UAMES-10458		North slope, Alaska			51900	3200	52491	fibula		Mann et al. 2013
Mammuthus primigenius	CAMS-91778c	UAMES-10694		North slope, Alaska			51900	3200	52491	mandible		Mann et al. 2013
Mammuthus primigenius	CAMS-121735c	UAMES-12004		North slope, Alaska			52800	3000	52855	vertebra		Mann et al. 2013
Mammuthus primigenius	CAMS-92088	n/a-n/a		North slope, Alaska			53000	3700	52510	femur		Mann et al. 2013
Mammuthus primigenius	CAMS-120668c	UAMES-9945		North slope, Alaska			53400	3900	52505	radius		Mann et al. 2013
Mammuthus primigenius	CAMS-92082	UAMES-11824		North slope, Alaska			53600	3900	52567	molar		Mann et al. 2013
Mammuthus primigenius	CAMS- 121747c	UAMES-9934		North slope, Alaska			55700	4300	52816	scapula		Mann et al. 2013
MacDonald, G. M. et al. Pattern of extinction of the woolly mammoth in Beringia. Nat. Commun. 3, 893 (2012).
Mann, D. H., Groves, P., Kunz, M. L., Reanier, R. E. & Gaglioti, B. V. Ice-age megafauna in Arctic Alaska: extinction, invasion, survival. Quat. Sci. Rev. 70, 91–108 (2013).
Monteath, A. J., Gaglioti, B. V., Edwards, M. E. & Froese, D. Late Pleistocene shrub expansion preceded megafauna turnover and extinctions in eastern Beringia. Proc. Natl. Acad. Sci. USA. 118, e2107977118 (2021).
